# Supplementary material for: C-type natriuretic peptide/cGMP/FoxO3 signaling attenuates hyperproliferation of pericytes from patients with pulmonary arterial hypertension
Source: Commun Biol. 2024 Jun 6;7:693. doi: 10.1038/s42003-024-06375-3 (PMC11156916; doi:10.1038/s42003-024-06375-3)
Supplement: Supplementary file 3 — Supplementary data 1 [file 42003_2024_6375_MOESM3_ESM.xlsx]

## Sheet: Figure 1
Figure 1A
Lung Microvascular Endothelial cells					Lung pulmonary artery smooth muscle cells					Lung pericytes
PBS	CNP 1nM	CNP 10nM	CNP 100nM	ANP 100nM	PBS	CNP 1nM	CNP 10nM	CNP 100nM	ANP 100nM	PBS	CNP 1nM	CNP 10nM	CNP 100nM	ANP 100nM
1.20784	1.11243	1.07624	0.963601	2.31176	0.96	3.55	16	17.58	1.62	0.5	20.8	69.3	128	20
1.14258	1.22787	0.939048	1.28096	1.97825	1.04	3.38	15.21	15.77	1.71	1.1	14.4	40	122.7	13.3
0.64958	1.24779	1.42473	1.03726	2.2493	1	3.3	18.6	20.58	1	0.5	20.8	66.7	120	12
					1	2.7	16.4	21.4	1	1.9	16.8	69.3	106.7	13.3
					1	1	10.5	7.3	1	1.3	8.1	61.2	179.2	9.8
					1	1	9.1	5.4	1	1	8.1	63.4	157.4	14.2
										1	11.6	72.1	146.4	16
										0.7	13.3	100.5	238.3	13.1
Figure 1B
Controls						PAH
PBS	CNP 1nM	CNP 1nM	CNP 10nM	CNP 100nM		PBS	CNP 1nM	CNP 1nM	CNP 10nM	CNP 100nM
0.5	2.3	20.8	69.3	128		1.3	5.1	14.7	115.2	144
1.1	2.5	14.4	40	122.7		0.8	5	17.3	96	179.2
0.5	3.1	20.8	66.7	120		0.8	5.3	21.4	105.6	195.2
1.9	4.5	16.8	69.3	106.7		1.1	4.5	28.2	108.8	220.8
1.3	3.9	8.1	61.2	179.2		0.8	3.2	16.3	90	121.7
1	3.4	8.1	63.4	157.4		0.8	2.7	14	95	160
1	3	11.6	72.1	146.4		1.6	1.8	14.7	90	123.3
0.7	3.1	13.3	100.5	238.3		0.8	2.3	14.7	81.7	121.7
Figure 1C
GC-B/GAPDH			cGKI/GAPDH
Control	PAH		Control	PAH
0.9909	0.746922		0.760916	1.08746
1.00547	0.9989		0.387105	1.00683
1.47287	1.14668		1.15318	1.33551
1.47647	1.01046		1.24032	1.43645
1.18295	1.63786		0.879351	1.44093
0.848153	1.52132		0.916211	1.11194
0.690194	1.0904		1.34086	1.02645
1.03184	1.01121		1.39119	1.20409
0.472727	0.853788		0.814604	1.16741
0.378263	0.544481		0.841495	1.11672
0.824345			1.1336
0.896369			1.14117
Figure 1D
pVASP/VASP
Controls				PAH
PBS	CNP 10nM	CNP 100nM		PBS	CNP 10nM	CNP 100nM
1.05286	5.16227	4.81658		1.78716	4.71574	5.33807
0.947142	4.54081	3.15005		1.49842	4.26885	3.68444
1.22832	11.4368	8.13468		1.3812	8.45599	7.3858
0.771678	7.69039	7.2641		0.651763	8.3253	8.6357

## Sheet: Figure 2
Figure 2A
Controls	PAH	Controls	PAH
PBS	PBS	PDGF-BB	PDGF-BB
1.05634	1.97183	4.90323	5.80645
0.957746	1.8662	1.03226	4.70968
0.985915	1.92254	1.10145	6.06452
1.14894	4.74468	1.89468	5.76812
0.93617	5.29787	1.79974	7.65217
0.914894	4.76596	2.50947	7.7971
0.917769	1.4428	1.97925	3.5834
1.2192	1.87289	2.19007	3.40649
0.810895	1.64566	2.35765	3.33385
1.05214	1.92374	1.84564	3.58444
		2.06873	7.16165
		1.81027	6.68664
		2.00235	6.37268
			5.19576
			6.04948
			5.61963
Figure 2B
PBS - Control							PBS - PAH							PDGF- BB Control							PDGF-BB PAH
0 h	4 h	8 h	12 h	16 h	20 h	24 h	0 h	4 h	8 h	12 h	16 h	20 h	24 h	0 h	4 h	8 h	12 h	16 h	20 h	24 h	0 h	4 h	8 h	12 h	16 h	20 h	24 h
1	0.907369	0.99032	0.878087	0.829573	0.805354	0.927478	1	0.943164	0.831917	0.773388	0.683468	0.605419	0.561486	1	0.913174	0.866521	0.724252	0.61323	0.46912	0.397576	1	0.876896	0.659572	0.491386	0.308549	0.201981	0.132721
1	0.945479	0.954647	0.909235	0.866883	0.810315	0.825539	1	0.925441	0.840681	0.798605	0.70486	0.618962	0.599585	1	0.928179	0.83723	0.747216	0.651526	0.53739	0.299053	1	0.907388	0.655658	0.520409	0.296741	0.200352	0.122078
1	0.955882	0.960654	0.903342	0.862481	0.850701	0.87493	1	0.9168	0.845917	0.788425	0.715273	0.684758	0.632176	1	0.964515	0.967355	0.807614	0.728724	0.652802	0.379121	1	0.915187	0.71983	0.578685	0.413715	0.162003	0.056582
1	0.98296	0.907131	0.895205	0.892725	0.895295	0.737944	1	0.941684	0.821276	0.763624	0.691698	0.593332	0.54394	1	0.907473	0.815445	0.651658	0.494289	0.327365	0.382755	1	0.869402	0.650978	0.481037	0.263458	0.072081	0.298236
1	0.973122	0.937574	0.970658	0.925353	0.93602	0.758067	1	0.9409	0.829921	0.771532	0.790254	0.740622	0.731219	1	0.931429	0.853613	0.719508	0.609213	0.466047	0.373184	1	0.845683	0.572316	0.411687	0.534888	0.412003	0.298236
1	0.97908	0.919464	0.97127	0.939733	0.946419	0.78869	1	0.92322	0.838663	0.796688	0.794705	0.763652	0.686845	1	0.86319	0.880916	0.742322	0.647258	0.53387	0.588238	1	0.829664	0.529256	0.33043	0.534888	0.412003	0.224677
1	0.989418	0.941176	0.965261	0.939001	0.944836	0.816305	1	0.9146	0.843887	0.786533	0.74718	0.652178	0.636753	1		0.754006	0.802324	0.723951	0.648526	0.243017	1	0.757793	0.77097	0.541036	0.393073	0.316099	0.204257
1	0.989032	0.964543	0.957115	0.904235	0.877836	0.912066	1	0.939424	0.819305	0.761791	0.795921	0.737781	0.72379			0.815445	0.64739	0.491051	0.325221	0.380248	1	0.771926	0.739963	0.467375	0.378505	0.3196	0.239241
1	0.945365	0.975245	0.909125	0.866778	0.810217	0.933945	1	0.882356	0.800923	0.693305	0.780634	0.71235	0.670355			0.853613				0.37074	1				0.520292	0.357319	0.247131
1	0.955766	0.961983	0.903233	0.862377	0.850598	0.906897	1	0.892783	0.762835	0.693702	0.797277	0.722499	0.680703			0.880916				0.584385	1				0.424834	0.300833	0.399669
1	0.982841	1.07945	0.895097	0.892617	0.895187	0.927366	1	0.890807	0.754146	0.682815	0.750254	0.717038	0.614517			0.754006				0.241425	1				0.61393	0.535281	0.344679
1		0.954531				0.825439	1	0.852138	0.692552	0.590049	0.789932	0.733121	0.692675			0.86319					1				0.51044	0.4304	0.061183
1		0.960538				0.874824	1				0.76963	0.751708	0.675031			0.804376					1				0.33234	0.105404	0.15202
		0.907021				0.737855	1				0.798891	0.769323	0.701384								1				0.347024	0.263459	0.165497
																					1				0.506744	0.392732	0.079068
																					1				0.251181	0.114391
Figure 2C
PBS	CNP 10nM	PDGF-BB + CNP 10nM	CNP 100nM	PDGF-BB + CNP 100nM
1.2	20.7	14.1	24.9	31.5
1.1	20.2	16.2	35.9	25.2
0.6	18.4	15.4	24.1	33.3
0.8	23.5	16.3	21.8	32.8
1.1	19.1	14.8	26.3	21.8
1.2	19.1	14.1	27.6	23.2
0.7	46	24	25.6	29.7
0.9	48.6	28.9	29.8	32
0.8	17.8	36	104.3	69.5
0.8	19.4	34.5	100.5	58.6
1.1	40.3	14.4	90.9	56.2
1	43.8	15.6	115.8	61.4
Figure 2D
Controls					Controls
PBS	PDGF-BB	PDGF-BB +CNP 10nM	PDGF-BB + CNP 100nM		PBS	PDGF-BB	PDGF-BB +ANP 100nM
0.258065	1.00806	0.836021	0.844086		0.258065	1.00806	0.754522
0.25	0.975806	0.873656	0.876344		0.25	0.975806	0.625323
0.14785	1.01613	0.908602	0.873656		0.14785	1.01613	0.790698
0.578672	0.980696	0.899478	0.803907		0.578672	0.980696	0.858572
0.594915	1.03349	0.929939	0.755321		0.594915	1.03349	1.03148
0.351266	0.985813	0.921266	0.820291		0.351266	0.985813	0.915213
0.454055	0.951327	0.824618	0.799056		0.454055	0.951327	1.86864
0.625084	1.1299	0.883651	0.740575		0.625084	1.1299	1.68425
0.631705	0.918776	0.813952	0.892213		0.631705	0.918776	1.56582
0.456446	1.01236	0.789864	0.809889		0.456446		1.61267
0.816564	0.996044	0.844747	0.772064
0.610383	0.991595	0.719407	0.724598
0.611867	0.985685	0.821755	0.841569
0.678616	0.994356	0.734205	0.86552
0.552099	1.01996	0.841569	0.887405
0.594632		0.827529
0.504611		0.797798
0.564074
PAH					PAH
PBS	PDGF-BB	PDGF-BB +CNP 10nM	PDGF-BB + CNP 100nM		PBS	PDGF-BB	PDGF-BB +ANP 100nM
0.164094	0.819588	0.780928	0.487113		0.164094	0.819588	0.825792
0.164094	1.12887	0.796392	0.548969		0.164094	1.12887	0.865385
0.184606	1.05155	0.850515	0.688144		0.184606	1.05155	0.993939
0.148246	0.954008	0.804992	0.452187		0.148246	0.954008	0.884848
0.135355	1.05714	0.849715	0.422372		0.135355	1.05714	1.10303
0.12891	0.988848	0.754693	0.457156		0.12891	0.988848	1.46739
0.538824	1.16156	0.819218	0.839033		0.538824	1.16156	1.59745
0.585497	0.838436	0.769442	0.704387		0.585497	0.838436	1.25837
0.545867	0.985315	0.263084	0.265427		0.545867	0.985315	0.899555
0.412892	1.02937	0.275269	0.303078		0.412892	1.02937	1.7599
0.335692	0.985315	0.275738	0.309639		0.335692	0.985315	1.42896
0.370346	1.07824	0.335885	0.307921		0.370346	1.07824
0.398915	1.01104	0.279019	0.738311		0.398915	1.01104
0.330137	0.936975	0.268396	0.717413		0.330137	0.936975
0.304213	0.973745	0.782488	0.770055		0.304213	0.973745
		0.750215	0.774287
		0.785927
		0.817406
		0.784604
Figure 2E
Controls	Cyclin D1/GAPDH				PAH	Cyclin D1/GAPDH
PBS	PDGF-BB	PDGF-BB +CNP 10nM	PDGF-BB + CNP 100nM		PBS	PDGF-BB	PDGF-BB +CNP 10nM	PDGF-BB + CNP 100nM
0.129898	1.03922	0.896207	0.734224		0.0235777	1.04929	0.4194	0.380599
0.0807804	1.00625	0.787165	0.404711		0.0373708	0.983168	1.07125	0.788844
0.0651009	0.984933	0.705959	0.259328		0.394583	0.976689	0.493193	0.233676
0.0308462	0.969596	0.640306	0.355856		0.187074	0.990858	0.828833	0.336085
Figure 2F
Controls	PCNA/GAPDH				PAH	PCNA/GAPDH
PBS	PDGF-BB	PDGF-BB + CNP 100nM			PBS	PDGF-BB	PDGF-BB + CNP 100nM
0.352261	1.07479	0.49891			0.358823	0.892559	0.745212
0.414039	0.897811	0.694307			0.45457	1.03996	0.869818
0.583863	1.04246	0.354421			0.555343	1.05949	0.596637
0.61572	0.984944	0.369382			0.553957	1.00799	0.422731
Figure 2G
Controls
PBS							PDGF- BB							PDGF- BB + CNP 100nM
0 h	4 h	8 h	12 h	16 h	20 h	24 h	0 h	4 h	8 h	12 h	16 h	20 h	24 h	0 h	4 h	8 h	12 h	16 h	20 h	24 h
1	0.799421	0.99032	0.680613	0.664002	0.516961	0.426655	1	0.783378	0.866521	0.455057	0.342929	0.149586	0.071393	1	0.829481	0.932723	0.603744	0.526337	0.388018	0.187448
1	0.859452	0.954647	0.678379	0.591079	0.429171	0.386376	1	0.890525	0.83723	0.46912	0.251126	0.197146	0.119308	1	0.873482	0.838122	0.773123	0.551109	0.38959	0.14063
1	0.917053	0.960654	0.651914	0.570273	0.489914	0.409798	1	0.838467	0.967355	0.535941	0.342065	0.211184	0.063479	1	0.823315	0.661241	0.821298	0.734171	0.673711	0.624771
1	0.943179	0.694785	0.895205	0.892725	0.895295	0.816305	1	0.850219	0.572934	0.724252	0.61323	0.46912	0.382755	1	0.872938	0.725353	0.82536	0.7076	0.637206	0.588037
1	0.891302	0.805242	0.970658	0.925353	0.93602	0.912066	1	0.834462	0.749841	0.747216	0.651526	0.53739	0.373184	1	0.886632	0.66086	0.811991	0.769674	0.662835	0.645156
1	0.853151	0.823746	0.97127	0.939733	0.946419	0.933945	1	0.79945	0.671563	0.807614	0.728724	0.652802	0.588238	1	0.933138	0.79089	0.836036	0.759917	0.716461	0.690879
1	0.98296	0.835981	0.965261	0.939001	0.944836	0.906897	1	0.913174	0.741698	0.651658	0.494289	0.327365	0.243017	1	0.948045	0.786173	0.676193	0.589497	0.43458	0.209942
1	0.973122	0.799089	0.759784	0.662008	0.480672	0.432741	1	0.928179	0.60649	0.525414	0.281261	0.220804	0.133625	1	0.918506	0.868485	0.865898	0.617242	0.436341	0.157506
1	0.97908	0.805552	0.730144	0.638706	0.548704	0.458974	1	0.964515	0.664466	0.600254	0.383113	0.236526	0.0710965	1	0.936501	0.891107	0.919854	0.822272	0.754556	0.699744
1	0.989418	0.941176	0.889341	0.886878	0.889431	0.810958	1	0.907473	0.815445	0.719508	0.609213	0.466047	0.380248	1		0.852885	0.819954	0.702965	0.633032	0.584185
1		0.964543	0.9643	0.919292	0.929889	0.906092	1		0.853613	0.742322	0.647259	0.53387	0.37074	1		0.897194	0.806672	0.764633	0.658493	0.64093
1		0.975245	0.964908	0.933578	0.94022	0.927828	1		0.880916	0.802324	0.723951	0.648526	0.584385				0.83056	0.75494	0.711768	0.686354
1		0.961983	0.958939	0.932851	0.938647	0.900957	1		0.754006	0.64739	0.491051	0.325221	0.241425
PAH
PBS							PDGF-BB							PDGF- BB + CNP 100nM
0 h	4 h	8 h	12 h	16 h	20 h	24 h	0 h	4 h	8 h	12 h	16 h	20 h	24 h	0 h	4 h	8 h	12 h	16 h	20 h	24 h
1	0.925441	0.840681	0.798605	0.70486	0.618962	0.599585	1	0.907388	0.655658	0.520409	0.296741	0.200352	0.122078	1	0.881108	0.680276	0.589115	0.416156	0.286743	0.163899
1	0.9168	0.845917	0.788425	0.715273	0.684758	0.632176	1	0.915187	0.71983	0.578685	0.413715	0.162003	0.056582	1	0.904402	0.73286	0.62607	0.414245	0.285939	0.141381
1	0.941684	0.821276	0.763624	0.691698	0.593332	0.54394	1	0.869402	0.650978	0.481037	0.263458	0.072081	0.239241	1	0.878276	0.641243	0.478289	0.257214	0.144434	0.122712
1	0.943164	0.831917	0.773388	0.794705	0.763652	0.723534	1	0.845683	0.572316	0.411687	0.520292	0.357319	0.247131	1	0.835674	0.863422	0.63946	0.778221	0.716275	0.667397
1	0.925441	0.840681	0.798605	0.74718	0.652178	0.636753	1	0.829664	0.529256	0.33043	0.424834	0.300833	0.399669	1	0.930844	0.846425	0.66891	0.623423	0.55164	0.480414
1	0.9168	0.845917	0.788425	0.795921	0.737781	0.72379	1	0.757793	0.77097	0.541036	0.61393	0.535281	0.344679	1	0.937409	0.785722	0.716976	0.598711	0.512709	0.490398
1	0.941684	0.821276	0.763624	0.780634	0.71235	0.670355	1	0.771926	0.739963	0.467375	0.51044	0.4304	0.061183	1	0.878288	0.678099	0.58723	0.658501	0.568584	0.524147
1	0.9409	0.829921	0.771532	0.797277	0.722499	0.680703	1	0.842435	0.66271	0.475808	0.33234	0.105404	0.15202	1	0.92249	0.747517	0.638591	0.387083	0.290395	0.180994
1	0.92322	0.838663	0.796688	0.750254	0.717038	0.614517	1				0.347024	0.263459	0.165497	1	0.875466	0.639191	0.476758	0.539867	0.447419	0.251397
1	0.9146	0.843887	0.786533	0.789932	0.733121	0.692675	1				0.506744	0.392732	0.079068	1				0.392116	0.285781	0.164667
1	0.939424	0.819305	0.761791	0.76963	0.751708	0.675031	1				0.251181	0.114391		1				0.421897	0.331437	0.209825
1				0.798891	0.769323	0.701384

## Sheet: Figure 3
Figure 3A
PBS	CNP 10nM	TGFb + CNP 10nM	CNP 100nM	TGFb + CNP 100nM
1.2	20.7	18.1	24.9	31.2
1.1	20.2	48.9	35.9	34.9
0.6	18.4	14.2	24.1	38.7
0.8	23.5	19.2	21.8	35.6
1.1	19.1	16.1	26.3	26.6
1.2	19.1	13.6	27.6	28.7
0.7	46	39.8	25.6	44.8
0.9	48.6	38.4	29.8	44.7
0.8	17.8	28.8	104.3	113.5
0.8	19.4	25.7	100.5	108.1
1.1	40.3	67.4	90.9	42.9
1	43.8	64.6	115.8	37.6
Figure 3B
a-SMA/GAPDH
Control	Control	PAH	PAH
PBS	TGFb	PBS	TGFb
3.13463	5.63838	3.42906	11.1235
0.258554	0.583559	0.733218	7.57499
0.540613	5.4559	3.36874	9.28011
0.838866	0.888915	0.603471	3.5342
0.227333	0.654164	3.56655	9.38698
0.0132457	0.418007	0.688952	6.38847
1.84249	3.23476	0.270489	3.50639
0.845544	3.54651	2.55271	4.90451
		2.92717	5.15957
		0.622768	7.50203
Figure 3C
a-SMA/GAPDH
PBS	TGFb	TGFb + CNP 10nM	TGFb + CNP 100nM
0.096309	1.01166	0.688614	0.635237
0.472328	0.991143	0.599403	0.364274
0.006047	0.997197	0.843121	0.538665

## Sheet: Figure 4
Figure 4A
Controls	pVASP/VASP				PAH	pVASP/VASP
PBS	PDGF-BB	PDGF-BB +CNP 10nM	PDGF-BB + CNP 100nM		PBS	PDGF-BB	PDGF-BB +CNP 10nM	PDGF-BB + CNP 100nM
0.97585	1.15965	7.11571	6.59861		0.893977	1.34828	8.67069	7.58946
0.637834	0.708001	10.1103	12.5031		0.824399	1.1371	7.17933	8.43203
0.754434	0.984527	3.77485	3.51111		3.6067	0.412194	15.5342	16.4398
0.4382	1.14782	4.17229	3.09815		1.97182	1.10242	12.9102	15.672
Controls	pAKT/AKT				PAH	pAKT/AKT
PBS	PDGF-BB	PDGF-BB +CNP 10nM	PDGF-BB + CNP 100nM		PBS	PDGF-BB	PDGF-BB +CNP 10nM	PDGF-BB + CNP 100nM
0.0282	1.0349	0.971	0.7706		0.0496	0.9058	0.039	0.0906
0.0307	0.8998	0.7807	0.595		0.0191	1.0015	0.5528	0.6054
0.0098	1.0774	0.5142	0.4528		0.0322	1.0038	0.6625	0.4319
0.0149	0.9879	0.4706	0.4023		0.0465	1.0889	0.798	0.7158
Controls	pERK/ERK				PAH	pERK/ERK
PBS	PDGF-BB	PDGF-BB +CNP 10nM	PDGF-BB + CNP 100nM		PBS	PDGF-BB	PDGF-BB +CNP 10nM	PDGF-BB + CNP 100nM
0.1142	0.9391	0.5905	0.5906		0.2607	0.9343	0.7784	0.8634
0.0795	1.0423	0.8989	0.8549		0.0803	0.9827	0.8497	0.5853
0.1358	1.0114	0.855	0.8343		0.1531	1.1384	0.7554	0.7856
0.2039	1.0641	0.7961	0.6545		0.0456	0.9446	0.5921	0.4454

## Sheet: Figure 5
Figure 5A
Controls	pFoxO3/FoxO3
PBS	PDGF-BB	PDGF-BB +CNP 10nM	PDGF-BB + CNP 100nM
0.247975	1.0326	0.714903	0.602647
0.358407	0.85061	0.602854	0.692704
0.322861	1.01366	0.742388	0.515569
0.351363	1.10314	0.807925	0.561083
PAH	pFoxO3/FoxO3
PBS	PDGF-BB	PDGF-BB +CNP 10nM	PDGF-BB + CNP 100nM
0.390187	0.938252	0.881834	0.730335
0.366491	0.990633	0.735049	0.479053
0.371035	1.18335	0.427663	0.655722
0.552708	0.955076	0.686512	0.719085
0.125607	0.932689	0.79649	0.454442
Figure 5B
PBS	PDGF-BB	PDGF-BB + CNP 100nM
1.38164	0.990225	1.15192
1.47397	0.996683	1.17463
1.21698	1.05352	1.47258
1.34565	1.06431	1.78802
1.73879	0.895268	2.01564
Figure 5C
FoxO3/GAPDH
Untransfected	siControl	siFoxO3
0.999328	1.0949	0.465194
1.36865	0.929327	0.318936
1.13365	1.01439	0.490037
0.669269	0.993581	0.514375
0.882874	0.955094	0.715806
0.882874	1.01271	0.432051
Figure 5D
Control siRNA				FoxO3 siRNA
PBS	PDGF-BB	PDGF-BB +CNP 10nM	PDGF-BB + CNP 100nM	PBS	PDGF-BB	PDGF-BB +CNP 10nM	PDGF-BB + CNP 100nM
0.557433	0.966296	0.709058	0.881059	0.624331	1.04865	0.868665	0.897699
0.610748	1.15663	0.869853	0.803973	0.760506	0.776976	0.878852	0.8145
0.494439	1.03795	0.771033	0.590033	0.761015	0.878852	0.879362	1.23627
0.536378	1.03014	0.800407	0.895832	0.676288	0.915528	0.838611	1.02657
0.859026	1.01318	0.775782	0.73339	1.45984	1.19393	1.00316	1.09527
0.85286	1.11916	0.784646	0.712579	1.07176	1.00277	0.93803	1.16232
0.912209	0.923	0.817019	0.82	0.889471	1.04517	1.11531	1.10721
0.918761	0.914521	0.773855	0.77	0.879066	1.08139	1.123	1.18391
				0.806999	1.0733	0.981964	1.15385

## Sheet: Figure 6
Figure 6 A
pAKT/GAPDH
Vehicle				Rp-8-Br-PET-cGMPS
PBS	PDGF-BB	PDGF-BB +CNP 10nM	PDGF-BB + CNP 100nM	PBS	PDGF-BB	PDGF-BB +CNP 10nM	PDGF-BB + CNP 100nM
0.0336556	1.00645	0.747973	0.729909	0.0641569	1.50624	1.13737	1.34054
0.0432101	0.981589	0.761791	0.800407	0.0694842	1.09975	0.946545	1.20769
0.0527987	0.977052	0.769917	0.808045	0.0751324	0.733634	1.145	1.14317
0.0788313	1.01891	0.748124	0.751324	0.0658432	0.901839	1.19926	1.30331
0.034129	1.0206	0.758494	0.740176	0.0650593	1.52743	1.15337	1.35939
0.0438179	0.995396	0.772506	0.811665	0.0704615	1.11522	0.959859	1.22468
pFoxO3/FoxO3
Vehicle				Rp-8-Br-PET-cGMPS
PBS	PDGF-BB	PDGF-BB +CNP 10nM	PDGF-BB + CNP 100nM	PBS	PDGF-BB	PDGF-BB +CNP 10nM	PDGF-BB + CNP 100nM
0.289876	1.02264	0.845262	0.706278	0.245686	1.00822	0.92091	1.06664
0.131623	0.977363	0.834641	0.476209	0.413247	1.07885	1.45042	1.16645
0.326407	1.02479	0.750542	0.521232	0.388999	0.884632	1.00837	0.89665
0.355222	1.11526	0.8168	0.567246	0.452172	1.02829	1.17212	1.04226
0.319556	1.00328	0.734788	0.510291	0.266146	1.44102	1.207	1.22378
Figure 6 B
Vehicle				Rp-8-Br-PET-cGMPS
PBS	PDGF-BB	PDGF-BB +CNP 10nM	PDGF-BB + CNP 100nM	PBS	PDGF-BB	PDGF-BB +CNP 10nM	PDGF-BB + CNP 100nM
0.728033	1.08707	0.783343	0.661098	0.744371	0.909603	0.843213	1.04842
0.74995	0.899382	0.727237	0.790197	0.700652	0.993425	1.12413	1.30903
0.6842	0.946947	0.987448	0.527595	0.69217	1.08229	0.914525	0.843213
0.616059	0.99462	0.773859	0.75904	0.684599	0.796573	1.00777	1.10779
0.588472	1.01893	0.845985	0.781565	0.698546	1.28273	1.0783	1.12134
0.601545	1.03869	0.867902	0.555091	0.674238	0.851808	0.918908	0.803794
0.609864	1.01808	0.924204	0.663308	0.702166	0.932722	0.849927	0.858625
0.586841	1.03497	0.858032	0.748666	0.631256	1.00819	0.803794	0.959988
0.542383	1.02403	0.905157	0.797866	0.705929	0.926977	0.898059	0.899229
	0.937277		0.780379			1.02146	0.716657
Figure 6C
PCNA/GAPDH
Vehicle			Rp-8-Br-PET-cGMPS
PBS	PDGF-BB	PDGF-BB + CNP 100nM	PBS	PDGF-BB	PDGF-BB + CNP 100nM
0.527981	1.00729	0.56724	0.348079	0.758937	0.74496
0.561428	0.984658	0.564922	0.328606	0.801574	0.834641
0.476643	0.941848	0.687465	0.294805	0.823636	0.813619
0.36644	1.06621	0.678246	0.366294	1.06477	0.90942

## Sheet: Figure 7
Figure 7B
pPTEN/PTEN
Vehicle				Rp-8-Br-PET-cGMPS
PBS	PDGF-BB	PDGF-BB +CNP 10nM	PDGF-BB + CNP 100nM	PBS	PDGF-BB	PDGF-BB +CNP 10nM	PDGF-BB + CNP 100nM
0.619057	1.0131	0.780005	0.628711	0.649303	0.805848	0.996867	1.04023
0.588336	1.02636	0.677008	0.828557	0.583456	0.820297	0.861607	0.856879
0.541055	0.984954	0.744548	0.768858	0.971131	1.14385	1.17689	1.1535
0.696491	0.975588	0.782142	0.570112	0.80801	0.920233	1.11043	1.24375
Figure 7C
pPTEN/PTEN
PBS	PDGF-BB	PDGF-BB+ 0,01mM 8-Br cGMP	PDGF-BB+ 0,1mM 8-Br cGMP	PDGF-BB+ 1 mM 8-Br cGMP	PDGF-BB+ 10 mM 8-Br cGMP
0.744821	0.984559	1.1709	0.893238	0.720858	0.541067
0.507244	1.01631	0.931403	0.505499	0.638014	0.449788
0.60683	1.00708	0.746629	0.440808	0.573039	0.33848
0.674227	1.00515	0.934328	0.887722	0.852338	0.78679

## Sheet: Figure 8
Figure 8A
CNP			GC-B
Vehicle	MCT		Vehicle	MCT
2.6495	0.053021		1.24462	0.629774
0.926101	0.050967		0.337587	0.58374
0.209488	0.033067		1.48605	0.202781
0.214909	0.081353		0.931745	0.664901
2.15653	0.461211		1.67729	0.660522
0.884595	0.509589		0.914676	1.03445
0.57283	0.344218		0.608806	0.867326
0.615101	0.314619		0.873067	0.998059
0.770944			0.926163
Figure 8B
CNP			GC-B
NOX	HOX		NOX	HOX
0.98	0.4		1.36	0.45
1.08	0.44		1.29	0.4
1.03	1.01		1	0.65
1.03	0.65		1.49	0.58
0.49	0.6		0.98	0.67
0.79	0.53		1.03	0.7
0.63	0.76		1.06	1.14
0.64	0.74		1.07	0.77
0.86	0.48		0.34	0.38
2.48	0.47		0.38	0.42
Figure 8C
CNP			GC-B
Controls	PAH		Controls	PAH
0.057111	0.489609		0.230425	0.59957
1.39948	0.151297		0.738496	1.02055
0.659564	0.624478		1.05446	0.094818
0.984409	0.236906		1.43583	0.240738
1.89944	0.110049		1.54079	1.22927
0.40757	0.418958		1.23593	0.250821
0.267229	0.424695		0.654616	1.10171
1.86786	0.339678		0.901712	1.21853
1.45734	0.270369		1.20774	0.776757
	1.20004			0.566509
	0.788237			1.83119
	1.06239			1.01989

## Sheet: Suppl. Figure 1
PDGFR-b/b-actin				TGF-b RII/b-actin
Controls	PAH			Controls	PAH
1.86051	1.63225			0.778109	1.18813
0.636762	1.61016			0.571038	1.47182
1.02822	1.90706			1.15585	1.16851
0.761496	1.85712			1.29571	1.84656
0.713013	2.01732			1.19929	1.63858

## Sheet: Suppl. Figure 2
Suppl. Figure 2A
pVASP/VASP
Vehicle				Rp-8-Br-PET-cGMPS
PBS	PDGF-BB	PDGF-BB +CNP 10nM	PDGF-BB + CNP 100nM	PBS	PDGF-BB	PDGF-BB +CNP 10nM	PDGF-BB + CNP 100nM
0.694561	0.505135	10.3192	13.7704	1.03377	0.740865	1.30741	1.63426
0.49391	0.639838	11.2037	10.5805	0.682494	0.822649	1.26215	1.77186
1.10618	1.03502	12.7609	11.997	2.13082	1.30458	1.18215	1.30652
pERK/ERK
Vehicle				Rp-8-Br-PET-cGMPS
PBS	PDGF-BB	PDGF-BB +CNP 10nM	PDGF-BB + CNP 100nM	PBS	PDGF-BB	PDGF-BB +CNP 10nM	PDGF-BB + CNP 100nM
0.217162	1.13318	0.847763	0.696966	0.147457	0.828267	0.469836	0.496473
0.146214	1.08905	0.920691	0.898341	0.145602	0.759329	0.4179	0.472188
0.0724116	1.03375	0.932184	0.909888	0.0983042	0.916233	0.807498	0.749052
0.214718	1.12043	0.838225	0.689124	0.145798	0.818948	0.464549	0.490887
0.144569	1.07679	0.910332	0.888234	0.143963	0.750786	0.413198	0.466875
0.143715	0.769027	0.699423	0.591509	0.231809	0.549407	0.263324	0.311273

[truncated: 1 more sheets: Suppl. Figure 3]
